# Supplementary material for: International Music Therapists’ Perceptions and Experiences in Telehealth Music Therapy Provision
Source: Int J Environ Res Public Health. 2023 Apr 19;20(8):5580. doi: 10.3390/ijerph20085580 (PMC10139124; doi:10.3390/ijerph20085580)
Supplement: Supplementary file 1 [file ijerph-20-05580-s001.zip]

Archive with 2 entries (2 files):
- Supplementary Material 1 _ Complete Survey.pdf
- Supplementary Material 2 _ Survey Responses (1).pdf
